# Supplementary material for: The Prognostic Value of Clinical and Pathological Response to Neoadjuvant Therapy in Metastatic Renal Cell Carcinoma Undergoing Cytoreductive Nephrectomy: A Systematic Review and Clinical Implications
Source: Cancers (Basel). 2026 Jun 2;18(11):1829. doi: 10.3390/cancers18111829 (PMC13257015; doi:10.3390/cancers18111829)
Supplement: Supplementary file 1 [file cancers-18-01829-s001.zip]

Archive with 1 entries (1 files):
- cancers-4300313-supplementary.pdf
